# Supplementary material for: Accuracy of autorefraction in an adult Indian population
Source: PLoS One. 2021 May 19;16(5):e0251583. doi: 10.1371/journal.pone.0251583 (PMC8133404; doi:10.1371/journal.pone.0251583)
Supplement: S1 Dataset — (CSV) [file pone.0251583.s001.csv]

subject_id	age	sex	eye	bcva_logmar	nidek_sphere	nidek_cyl	nidek_axis	nethra_sphere	nethra_cyl	nethra_axis	manifest_sphere	manifest_cyl	manifest_axis
1	60	Male	od	0	-1.25	1.75	13	-1.5	2	10	-1.5	1.5	10
1	60	Male	os	0	-2.25	1.75	171	-4.25	1.75	158	-2	1.5	170
2	78	Male	od	0	-1.25	0.75	127	-0.75	0.75	121	-0.5	0	0
2	78	Male	os	0	-1.25	0.5	2	-1.25	1.5	23	-1.25	0.5	180
3	64	Female	od	0	0.5	0.75	178	0.25	1.25	18	0	0.5	180
3	64	Female	os	0.2	-2.25	1.25	15	-1	1.25	172	-2	1	20
4	65	Female	od	0	-1.5	0.75	1	-0.5	0.75	152	-1.25	0.75	10
4	65	Female	os	0	-1	1	161	0.25	0.5	132	-0.75	0.75	170
5	64	Female	od	0	-0.25	1.25	18	0.75	0.75	180	0	0	0
5	64	Female	os	0	-0.75	2	96	0.5	0	0	0	0	0
6	67	Male	od	0	-2.5	1.25	27	-2.5	1.5	8	-2	1	30
6	67	Male	os	0.2	0	1	116	0.5	1.75	2	0	0.5	120
7	71	Male	od	0.5	-7.5	0.5	131	-7.75	6.75	2	-6.5	0	0
8	69	Male	od	0	1.75	0.25	22	2	1	6	1.5	0.5	20
8	69	Male	os	0	2	0.75	43	3	0	0	1.5	0.5	40
9	53	Male	od	0	0.25	0.5	159	0	0.75	109	0	0	0
9	53	Male	os	0	0.25	0.5	25	0.5	0.75	19	0	0	0
10	74	Female	od	0	0.25	2.5	60	1.5	1	70	-0.25	0.75	40
10	74	Female	os	0	0	1.25	176	0.5	1	160	-0.25	0.75	180
11	55	Female	od	0.2	-0.25	1.5	14	1	1	61	0	0.5	10
11	55	Female	os	0.2	0.75	1	17	0	1.75	169	1	0	0
12	74	Male	od	0	0.25	0.5	24	0.75	0.75	170	0	0.5	20
12	74	Male	os	0	-1	1.5	175	-1	1.5	177	-1	1	180
13	67	Female	od	0	-1	1.75	7	-1	2.75	180	-1.25	1.75	10
13	67	Female	os	0	-1	1.25	177	-1	1.75	160	-1	1	180
14	52	Male	od	0.2	2.5	0.75	5	2.75	0.5	126	2	0.75	180
14	52	Male	os	0	2.5	0.75	174	3.25	0	0	2	0.75	180
15	62	Female	od	0.5	0.5	0	0	0.5	0	0	0	0	0
15	62	Female	os	0.1	-0.25	1.5	2	-0.75	2	171	-0.5	1	180
16	60	Female	od	0	-1	0.75	93	-0.25	0.5	22	-1	0.75	90
16	60	Female	os	0	0.5	0.5	67	0.25	0.75	49	0.5	0	0
17	66	Female	od	0.2	-1.75	1.75	12	-1.5	2	22	-1	1	10
17	66	Female	os	0.2	-1.5	1.5	160	-2	2.75	149	-1	1	160
18	53	Female	od	0.2	0.75	1.25	170	1.25	1	28	0.5	0.75	170
18	53	Female	os	0.2	0	0.75	12	-0.25	1.5	16	-0.5	0.5	180
19	61	Female	od	0.2	-3.25	2.75	7	-2.5	2	9	-3	2.5	10
19	61	Female	os	0.30000001	-1.5	3.25	180	0	2	9	-1.25	2.5	10
20	64	Male	od	0	0.75	0	0	0.75	1	27	0.5	0	0
20	64	Male	os	0	-0.25	1	176	-0.5	1	143	0	0	0
21	68	Male	od	0	-0.25	1.25	24	-0.5	2.5	10	-0.25	0.75	20
21	68	Male	os	0.2	0.25	0.75	179	0.25	1.5	167	0	0.75	180
22	57	Male	od	0	0	0.25	15	0	1.25	9	0	0	0
23	66	Female	od	0	-0.75	0	0	-0.75	0.75	157	-0.75	0	0
23	66	Female	os	0	-0.25	1	12	-1.5	1	180	-0.75	0.75	10
24	59	Male	od	0	-0.25	0.75	179	-0.5	1.25	165	-0.5	0.5	180
24	59	Male	os	0.30000001	-4	4	92	-5	4.75	105	-3.25	2	100
25	65	Male	od	0	2.75	0.5	167	2.75	1	136	2.25	0.5	180
25	65	Male	os	0.1	3.25	0.75	166	3.25	1	136	3	0	0
26	50	Male	os	0.1	-0.75	1	170	-1.75	1	173	-1	1	170
27	58	Male	od	0	-0.25	0.25	165	-0.25	1.25	162	0	0.5	180
27	58	Male	os	0	0.5	0.25	165	0.75	1.25	7	0.25	0.5	180
28	63	Male	od	0	0.5	0	0	1.25	0	0	0.5	0	0
28	63	Male	os	0.1	-3.75	1	163	-3	1.5	9	-3.25	1	180
29	50	Female	od	0	0.5	0.75	164	-0.25	1	74	0	0.75	170
29	50	Female	os	0.2	0	0	0	0	0	0	0	0	0
30	53	Male	od	0.2	-2.75	1	5	1.25	1	13	-2.5	1	10
30	53	Male	os	0	-0.25	1.75	6	-0.25	1.5	180	-0.75	1.25	180
31	63	Male	od	0	-0.25	0.75	2	-0.25	1.25	12	-0.5	0.75	180
31	63	Male	os	0.60000002	-1.75	1.25	21	-1.25	2	24	-1.5	1.5	180
32	55	Male	od	0	-0.75	0	0	-0.5	0	0	-0.5	0	0
32	55	Male	os	0	-0.75	1	47	-0.5	1.25	44	-0.75	0.75	45
33	62	Male	od	0.2	-2	2	172	-2	2	173	-1.5	1.5	180
33	62	Male	os	0.2	-0.5	1.75	5	1	1.25	163	-0.5	1.5	180
34	66	Female	od	0	-1	1.25	177	-1.25	1.5	154	-1	1	180
34	66	Female	os	0	-0.75	0.75	174	-1.25	1.5	178	-0.75	0.75	180
35	65	Male	od	0	-1.25	1.25	3	-0.5	1	6	-1	1	180
35	65	Male	os	0.5	-1.5	0.75	15	-2.5	2	180	-0.75	0.75	10
36	72	Female	od	0.40000001	0	0.75	2	0	0.5	180	-0.75	0.75	180
36	72	Female	os	0.2	-0.5	1.25	16	-0.75	1.5	29	-1	1	180
37	59	Female	od	0	0	0.5	100	-1.5	2	83	0	0.5	100
37	59	Female	os	0	-0.75	0	0	-2.25	2	115	0	0	0
38	65	Female	od	0	-0.5	0.25	106	-0.75	1.5	42	-0.5	0.5	170
38	65	Female	os	0	-1	0.75	42	-0.75	1	53	-1.25	1	35
39	60	Female	od	0	0	1.25	178	-0.5	2.5	175	0	1	180
39	60	Female	os	0	-1.25	0.75	170	-1	1.25	10	-1.5	1	180
40	77	Male	od	0.2	-1.25	1	6	-0.25	1.75	172	-0.5	0.5	10
41	70	Female	od	0.2	-1.25	1.5	95	-1.5	1.5	104	-1	1	90
41	70	Female	os	0	0	0.75	83	0.25	1	88	-0.75	0.75	85
42	63	Male	od	0	-1.25	1.25	177	-1	2.5	179	-0.75	0.75	180
42	63	Male	os	0	-0.5	1	10	-0.5	1.5	180	1	0	0
43	59	Male	od	0.2	-1.5	1.75	3	-1	1.25	1	-1.5	1.5	180
43	59	Male	os	0	-1	0.75	24	-1.75	1.5	2	-1	0.75	20
44	59	Male	od	0.30000001	0.75	1.5	92	1.75	1	85	0.25	1.5	90
44	59	Male	os	0.40000001	-4.25	1.25	95	-3.5	0	0	-4	1.25	90
45	58	Female	od	0.60000002	-3.5	0.75	166	-3.25	1.75	125	-3.25	0.75	170
45	58	Female	os	0.5	-3	2	6	-1.5	1.25	28	-0.75	0	0
46	60	Female	od	0	-1.5	1.25	13	-1.5	1.25	10	-1.5	1	10
46	60	Female	os	0.2	-1	0.75	1	-1.5	1	159	-1.25	0.75	180
47	65	Female	od	0	-0.5	1	177	0	1.5	7	-0.75	0.75	180
47	65	Female	os	0	-1.25	1.5	12	0	1	180	-0.75	0.75	10
48	70	Female	od	0.2	-1.75	1.25	175	-0.5	1.25	10	-1.25	0.75	180
48	70	Female	os	0.2	-2.75	2	173	-2	2.5	173	-2.25	1.5	180
49	62	Male	od	0	-0.25	0.5	12	-0.75	1.5	172	-0.5	0.5	10
49	62	Male	os	0	-0.75	0.75	5	-1.5	2	162	-0.5	0.5	10
50	80	Female	od	0.30000001	-1.75	1.75	9	-2	2.5	164	-1.75	1.75	180
50	80	Female	os	0.30000001	-1.75	1.5	178	-2	2.25	4	-1.75	1.25	180
51	67	Male	od	0.2	-1.25	3	177	-1.25	3	178	-1	2.25	180
51	67	Male	os	0.1	-1	4.25	6	-1.25	4.25	4	-0.75	2.75	180
52	78	Female	os	0.30000001	-2.5	2.25	25	-0.25	1.5	63	-1.5	1.5	20
53	78	Female	os	0.1	-1.25	1.5	7	-0.5	1.25	171	-1.25	1.25	180
54	61	Male	od	0.1	-1.25	1.75	14	-0.75	1.75	10	-2.75	1.75	15
54	61	Male	os	0.1	-2.25	2.25	180	-2.75	3.5	170	-2	2	180
55	61	Male	od	0	0	1	9	-0.25	2	168	0	0.5	180
55	61	Male	os	0	0	0.75	9	-0.25	2	164	-0.5	0.5	10
56	50	Female	od	0	-1	1.25	19	-1.75	2.25	17	-1	1	180
56	50	Female	os	0	-1.5	2.25	10	-2.75	3.25	177	-1.75	2.25	180
57	68	Female	od	0.2	-3.75	2.25	102	-3.25	2	114	-3.25	2.5	110
57	68	Female	os	0.2	-1.75	2.75	76	-0.75	1.75	90	-2.5	2.5	75
58	65	Female	od	0.5	-5.25	2	24	-6.75	4	41	-4.25	1.25	30
58	65	Female	os	0.5	-6	1.75	165	-4.75	1.75	144	-4	1	160
59	50	Female	od	0	-0.5	1.25	83	-0.25	0.5	60	-0.5	0.5	90
59	50	Female	os	0	-0.75	1	57	0.25	1	88	-0.5	0.5	60
60	75	Female	od	0.2	-1.75	1.5	121	-0.75	1	81	-1.75	1.25	125
60	75	Female	os	0	-1.25	1.75	10	-1.25	1.5	154	-1.25	1.25	10
61	65	Male	od	0.2	1	0.75	25	1.25	1	21	0.5	0.5	20
61	65	Male	os	0	0.25	0.5	56	0.25	0.75	61	0	0.5	70
62	55	Male	od	0.2	0.25	1.5	38	0	0.5	79	0	1	40
62	55	Male	os	0	-0.25	0.5	70	0.25	1.75	55	0	0	0
63	76	Female	od	0.2	-0.5	1.5	30	-0.5	1	23	-0.5	0.5	20
63	76	Female	os	0.2	-0.5	0.5	162	-0.5	1.5	10	-0.5	0.5	170
64	50	Female	od	0.2	0	2.5	7	-0.5	3.25	174	0	0	0
64	50	Female	os	0.30000001	-8.25	2.75	17	-7.75	3.25	174	-6.25	2.25	10
65	68	Female	od	0	-1.75	0.75	59	-2	1.25	178	-1.25	0	0
65	68	Female	os	0	-0.25	0.75	27	0.25	0.5	75	-0.5	0.5	20
66	64	Male	od	0.2	-0.25	1.25	21	-0.25	1.25	16	0	0	0
66	64	Male	os	0.2	-1	1.75	2	0	2	7	-1	1.75	180
67	64	Male	od	0	-1.25	3	178	-2.25	4.25	174	-1.25	2.25	180
67	64	Male	os	0	-1	1	161	-0.25	1.25	134	-0.75	0.75	160
68	75	Male	od	0.30000001	0	0	0	0	0	0	0	0	0
68	75	Male	os	0.40000001	0	0	0	0	0	0	0	0	0
69	65	Male	od	0	-1.25	0.75	19	-1.75	1.5	5	-1.25	0.75	180
69	65	Male	os	0	-1	1.25	12	-2	1.5	5	-1	1	10
70	60	Male	od	0.60000002	-2.5	0.5	20	-2.75	3	170	-1	0	0
71	68	Male	od	0.40000001	-0.25	2	16	-0.75	2.5	148	1.25	0	0
71	68	Male	os	0.2	1.5	2	16	1.5	2	16	1	1.25	10
72	62	Female	od	0	2.25	0.75	180	2.5	1	10	1.25	0.5	180
72	62	Female	os	0	2.5	0.5	24	2.5	1	15	1.5	0.5	20
73	90	Male	od	0.2	0.75	1	7	1.25	1	180	0.25	0.75	10
73	90	Male	os	0.2	0.75	0.5	5	1.25	0.5	128	0.5	0.5	10
74	60	Female	od	0.2	-0.75	1.75	16	-1.5	2.25	7	-1.75	1.75	20
74	60	Female	os	0.2	-0.75	1.5	6	0.25	1.75	16	-1.5	1.5	10
75	60	Male	od	0.30000001	0	1.75	85	1.5	1.75	75	1	1.5	180
76	63	Female	od	0.30000001	-0.5	2	180	-1	2.75	11	-0.5	1.75	180
76	63	Female	os	0.1	0	2	0	0.25	2	174	-0.25	1.5	180
77	53	Male	od	0.1	2	0.5	142	1.5	0.5	52	1.5	0.5	140
77	53	Male	os	0.1	1.75	0.5	32	1.25	0.5	122	2	0	0
78	65	Female	od	0	1.25	0	0	1.5	0.5	22	1	0	0
78	65	Female	os	0.2	0.25	0.5	165	-0.5	1.5	161	0.25	0.5	10
79	52	Female	od	0.2	-0.5	1.5	20	-0.75	1.75	24	-1	1.25	20
79	52	Female	os	0.2	-1	1.25	160	-1.25	2	143	-1	1	160
80	61	Male	od	0	-1.25	1	148	-1.25	2.5	155	-0.75	0.75	160
80	61	Male	os	0.2	0.5	0.5	173	-0.25	1.5	126	0.5	0	0
81	60	Female	od	0.2	-2	1	120	-0.5	3	112	-1.5	0.5	120
81	60	Female	os	0.2	-1	1.25	153	-0.25	1	170	-1	1	150
82	66	Male	od	0.60000002	-3.75	0.75	157	-4.25	1	114	-3	0.5	160
82	66	Male	os	0.60000002	-2.75	0.5	94	-4	1.5	87	-2	0	0
83	70	Female	od	0.30000001	-3	0.75	17	-4.25	2.25	13	-2.75	0.75	20
83	70	Female	os	0.2	-1.75	1.25	13	-2.75	1.75	49	-1.5	1	10
84	63	Male	od	0.2	-2.25	1.25	180	-2.25	1.5	20	-2.25	1	180
84	63	Male	os	0.2	-2	1	14	-2.5	1	173	-2.25	1	180
85	60	Male	od	0.1	-1.25	2.25	151	-1	2.25	154	-1.5	2	160
85	60	Male	os	0.30000001	-1.5	2.25	29	-1.5	2.5	32	-1.75	2.25	20
86	70	Female	od	0	1.25	0	0	1.75	0.75	150	1	0	0
86	70	Female	os	0.2	-0.75	2	41	-0.5	2.25	2	-1.5	1.5	40
87	75	Male	od	0.2	-2.25	2.25	10	-2.25	2	6	-1.75	1.75	10
88	53	Female	od	0	-1	1	16	-1	1.5	180	-1	1	15
88	53	Female	os	0	-0.25	0.75	180	-1.5	1.75	36	-1	1	180
89	66	Male	od	0	0.75	0.25	22	0.75	1	20	0.5	0	0
89	66	Male	os	0	1.25	0.25	29	-8.25	5.75	80	0.75	0	0
90	52	Female	od	0	1.75	0.5	10	1.5	1.25	17	1.25	0	0
90	52	Female	os	0	1.5	0.5	24	2.25	0.75	10	0.75	0	0
91	53	Female	od	0.1	2	0.75	162	3	0	0	1.5	0.5	160
91	53	Female	os	0.1	1.25	0.5	21	1.75	1.25	36	1	0.5	20
92	77	Female	od	0.5	-0.25	0.5	42	0	0.75	13	-0.75	0.75	40
92	77	Female	os	0.60000002	1	0.25	64	3	0	0	1	0	0
93	61	Female	od	0.5	-6.75	1.25	128	-5.5	1.5	156	-6	1	130
93	61	Female	os	0.2	-1.25	0.25	20	-0.75	1	157	-2	0.5	10
94	66	Female	od	0.2	1.75	0.75	17	1.75	1.25	10	1.5	0.75	10
94	66	Female	os	0.2	0.25	0.5	172	1	1.5	158	1	0.5	170
95	70	Female	os	0	-1.5	0.5	16	-2	0.75	136	-1.5	0.5	15
96	64	Male	od	0	-0.75	2	12	-0.5	2.25	3	-1	1.5	10
96	64	Male	os	0	0.25	0.75	49	0.25	0.75	71	0	0.5	55
97	58	Female	od	0.2	-1.25	1	49	-0.75	1.25	37	-1.25	0.75	40
98	53	Male	od	0.2	0.5	0.5	98	1	0.25	75	0	0.75	100
98	53	Male	os	0.2	0.5	1	36	0.5	1.25	3	0	0.75	35
99	55	Female	od	0	1.5	0.75	80	1.75	0.25	87	1.25	0.25	80
99	55	Female	os	0	0.75	4.25	88	1.25	3.5	91	0.5	3	90
100	70	Male	od	0	2.5	0.75	152	2.25	1.5	171	2	0.5	150
100	70	Male	os	0.2	2.75	0.75	180	2.25	1	1	2	0.5	180
101	53	Female	od	0	0.5	2.5	132	0	3	140	-0.25	2	130
101	53	Female	os	0	0.5	1.75	41	-0.5	3	35	0	1.25	30
102	65	Female	od	0	0.75	1.25	156	1.5	1	120	0.25	0.75	160
102	65	Female	os	0	0.75	0.75	9	1	1	3	0	0.75	180
103	57	Male	od	0	0.5	0.75	179	1	0.5	142	0.25	0.5	180
103	57	Male	os	0.60000002	0.25	1	167	0.75	2.75	160	0	0.75	170
104	68	Female	od	0.5	-4	0.25	94	-4.75	1.5	156	-4	0	0
104	68	Female	os	0.5	-5.75	1.25	155	-6.5	2.5	35	-5.25	1	160
